# Supplementary material for: Increase of mild disability in Japanese elders: A seven year follow-up cohort study
Source: BMC Public Health. 2005 May 30;5:55. doi: 10.1186/1471-2458-5-55 (PMC1175092; doi:10.1186/1471-2458-5-55)
Supplement: Additional File 1 — The status change of the participants between 1996 and 2002 by gender (n = 1838) [file 1471-2458-5-55-S1.xls]

## Sheet: Additional file 1(new) 
Additional file 1
The status change of the participants between 1996 and 2002 by gender(n=1838)
			status in 2002
gender	functional status in 1996		no disability	mild disability	severe disability	institution*	emigrated†	dead
Male	no disability	n	353	67	22	19	21	172
	(n=654)	%	53.9755	10.2446	3.36391	2.9052	3.21101	26.2997
	mild disability	n	6	7	6	3	1	23
	(n=46)	%	13.0435	15.2174	13.0435	6.52174	2.17391	50
	severe disability	n	0	0	5	1	1	23
	(n=30)	%	0	0	16.6667	3.33333	3.33333	76.6667
	Total	n	359	74	33	23	23	218
	(n=730)	%	49.1781	10.137	4.52055	3.15068	3.15068	29.863
Female	no disability	n	483	205	38	31	32	117
	(n=906)	%	53.3113	22.6269	4.19426	3.42163	3.53201	12.9139
	mild disability	n	24	26	19	8	8	49
	(n=134)	%	17.9104	19.403	14.1791	5.97015	5.97015	36.5672
	severe disability	n	2	2	8	4	3	49
	(n=68)	%	2.94118	2.94118	11.7647	5.88235	4.41176	72.0588
	Total	n	509	233	65	43	43	215
	(n=1108)	%	45.9386	21.0289	5.86643	3.88087	3.88087	19.4043
Total	no disability	n	836	272	60	50	53	289
	(n=1560)	%	53.5897	17.4359	3.84615	3.20513	3.39744	18.5256
	mild disability	n	30	33	25	11	9	72
	(n=180)	%	16.6667	18.3333	13.8889	6.11111	5	40
	severe disability	n	2	2	13	5	4	72
	(n=98)	%	2.04082	2.04082	13.2653	5.10204	4.08163	73.4694
	Total	n	868	307	98	66	66	433
	(n=1838)	%	47.2252	16.7029	5.33188	3.59086	3.59086	23.5582
* include hospitalization
† include loss from the sample with unknown reasons
