# Supplementary material for: Increase of mild disability in Japanese elders: A seven year follow-up cohort study
Source: BMC Public Health. 2005 May 30;5:55. doi: 10.1186/1471-2458-5-55 (PMC1175092; doi:10.1186/1471-2458-5-55)
Supplement: Additional File 2 — Baseline characteristics, prevalence of chronic conditions and endpoint functional status of remaining participants in 2002 (n = 1067) [file 1471-2458-5-55-S2.xls]

## Sheet: additional file 2
Additional file 2
Baseline characteristics, prevalence of chronic conditions and endpoint functional status of remaining participants with each condition in 2002 (n=1067)
		Male (n=405)					Female (n=662)
		prevalence	end point disability level(n)				prevalence	end point disability level(n)
Conditions		(%)	none	mild	severe		(%)	none	mild	severe
living condition	living alone	0.09	30	3	2		0.34	151	62	10
	with family or spouse		298	54	18			310	110	19
chronic arthritis	with	0.05	12	5	2	*	0.09	29	24	7	*
	without		316	52	18			432	148	22
osteoporosis	with	0.01	2	2	0		0.06	20	13	4	*
	without		326	55	20			441	159	25
bone fracture	with	0.04	12	5	1		0.06	19	15	3	*
	without		316	52	19			442	157	26
chronic pain	with	0.19	64	12	1		0.24	104	48	8
	without		264	45	19			357	124	21
CVA†	with	0.04	7	5	5	*	0.01	3	3	2	*
	without		321	52	15			458	169	27
heart disease	with	0.1	32	6	4		0.11	46	22	4
	without		296	51	16			415	150	25
high blood pressure	with	0.2	69	9	2		0.23	101	45	7
	without		259	48	18			360	127	22
diabetes	with	0.11	35	6	3		0.05	17	12	1	*
	without		293	51	17			444	160	28
hyperlipidemia	with	0.04	14	1	1		0.06	31	5	2
	without		314	56	19			430	167	27
chronic lung disease	with	0.08	21	9	3	*	0.04	19	3	2
	without		307	48	17			442	169	27
intestinal disease	with	0.17	58	10	2		0.1	43	15	5
	without		270	47	18			418	157	24
renal disease	with	0.09	27	10	1		0.03	16	6	1
	without		301	47	19			445	166	28
eye disease	with	0.12	36	10	4		0.16	61	37	7	*
	without		292	47	16			400	135	22
malignancy	with	0.03	7	5	0	*	0.03	14	6	0
	without		321	52	20			447	166	29
Total(n)			328	57	20			461	172	29
* chronic conditions that achieved statistical significance using chi-square test or Fisher's exact test
† cerebrovascular accident
